# Supplementary material for: Polypyrrole with Phosphor Tungsten Acid and Carbide-Derived Carbon: Change of Solvent in Electropolymerization and Linear Actuation
Source: Materials (Basel). 2021 Oct 22;14(21):6302. doi: 10.3390/ma14216302 (PMC8585407; doi:10.3390/ma14216302)
Supplement: Supplementary file 1 [file materials-14-06302-s001.zip]

Archive with 1 entries (1 files):
- materials-1417294-supplementary.pdf
